# Supplementary material for: Is Community Relevance Enough? Civic and Science Identity Impact of Microbiology CUREs Focused on Community Environmental Justice
Source: Front Microbiol. 2020 Dec 17;11:578520. doi: 10.3389/fmicb.2020.578520 (PMC7793635; doi:10.3389/fmicb.2020.578520)
Supplement: Supplementary file 1 [file Data_Sheet_1.ZIP]

Archive with 4 entries (4 files):
- 3CURE_Rcode.txt
- __MACOSX/._3CURE_Rcode.txt
- 3CURE.csv
- __MACOSX/._3CURE.csv
