# Supplementary material for: Is Community Relevance Enough? Civic and Science Identity Impact of Microbiology CUREs Focused on Community Environmental Justice
Source: Front Microbiol. 2020 Dec 17;11:578520. doi: 10.3389/fmicb.2020.578520 (PMC7793635; doi:10.3389/fmicb.2020.578520)
Supplement: Supplementary file 1 [file Data_Sheet_1.ZIP › 3CURE_Rcode.txt]

#3CURE Processing

library(lme4)
library(emmeans)
library(data.table)

#input and process data

data<-read.table("3CURE.csv",header=TRUE,sep=",")

data$PREPOST<-factor(data$PREPOST,levels=c("PRE","POST"))

data$FIRST_GEN<-as.factor(data$FIRST_GEN)
data$FED_AID<-as.factor(data$FED_AID)

data.quant<-data[-grep("COMMUNITYTHEME",colnames(data))]
data.quant<-data.quant[-grep("CAREER",colnames(data.quant))]

data.long<-melt(data.quant,id.vars=names(data.quant)[1:11])

#Separate TIED and other data

data.tied<-subset(data.long,variable=="TIED")
data.survey<-subset(data.long,variable!="TIED")

#RESEARCH QUESTION 1: ARE THERE GAINS IN CIVIC ENGAGEMENT, LEARNING GAINS, AND EXPERIMENTAL DESIGN GAINS? 

model.one.surv<-lmer(value~variable+PREPOST+UNI+(1|STUDENTNUMBER),data=data.survey,REML=FALSE)
model.one.surv.noprepost<-lmer(value~variable+UNI+(1|STUDENTNUMBER),data=data.survey,REML=FALSE)
model.one.surv.noUNI<-lmer(value~variable+PREPOST+(1|STUDENTNUMBER),data=data.survey,REML=FALSE)
anova(model.one.surv,model.one.surv.noprepost)
anova(model.one.surv,model.one.surv.noUNI)

#PREPOST significant, UNI only marginal; removing

model.one.surv.refined<-lmer(value~variable*PREPOST+(1|STUDENTNUMBER),data=data.survey,REML=FALSE)
anova(model.one.surv.noUNI,model.one.surv.refined)

#INTERACTION significant.

emmeans(model.one.surv.refined,pairwise~PREPOST|variable)

#Significantly lower post than pre: CARS28, PITS_SE_2, PITS_SE_3, PITS_SE_5 (p < 0.0001), PITS_SI_3 (p = 0.0006), PITS_SCV3

model.one.tied<-lmer(value~PREPOST+UNI+(1|STUDENTNUMBER),data=data.tied,REML=FALSE)
model.one.tied.noprepost<-lmer(value~UNI+(1|STUDENTNUMBER),data=data.tied,REML=FALSE)
model.one.tied.nouni<-lmer(value~PREPOST+(1|STUDENTNUMBER),data=data.tied,REML=FALSE)
anova(model.one.tied,model.one.tied.noprepost)
anova(model.one.tied,model.one.tied.nouni)

#UNI is significant

emmeans(model.one.tied.noprepost,pairwise~UNI)

#BSC and SU are both substantially lower than UAB; no change over the semester.

#RESEARCH QUESTION 2: IS THERE A POSITIVE RELATIONSHIP BETWEEN CIVIC ENGAGEMENT, LEARNING GAINS, AND EXPERIMENTAL DESIGN GAINS? 

data.two<-subset(data.quant,PREPOST=="POST")
data.two.long<-melt(data.two,id.vars=names(data.two)[1:12])
data.two.long<-subset(data.two.long,grepl("CARS",data.two.long$variable)|grepl("CES",data.two.long$variable))
model.two<-lm(value~variable*TIED,data=data.two.long)

#no relationship

#RESEARCH QUESTION 3: WHICH PARTS OF OUR CURES CONTRIBUTED MOST TO CIVIC ENGAGEMENT LEARNING GAINS, EXPERIMENTAL DESIGN GAINS, AND ATTITUDES PREDICTING PERSISTENCE IN THE SCIENCES? IS THIS THE SAME FOR EACH CURE, DESPITE DIFFERENT UNIVERSITIES AND STUDENT DEMOGRAPHICS?  

model.uni.pre<-lm(value~variable*UNI,data=subset(data.survey,PREPOST=="PRE"))
model.uni.post<-lm(value~variable*UNI,data=subset(data.survey,PREPOST=="POST"))

emmeans(model.uni.pre,pairwise~UNI|variable)
emmeans(model.uni.post,pairwise~UNI|variable)

#There are no questions where BSC is different than SU.
#UAB is significantly better than both unis Post on: PITS_SI_1
#UAB is significantly better than both unis both before and after: PITS_SI_3
#CARS42, UAB=BSC<SU Pre but not Post
#CARS5, SU > UAB Pre but not Post

model.career<-glm(SCIENCECAREER~PREPOST,data=subset(data,UNI!="UAB"),family=binomial)

#No significant effect of prepost on choosing a science career

#DEMOGRAPHICS

data.demo.money<-subset(data.survey,FIRST_GEN!="NA"&FED_AID!="NA")

model.demo.money<-lm(value~variable+FIRST_GEN+FED_AID,data=data.demo.money)

model.demo.money.refined<-lm(value~variable*FIRST_GEN,data=data.demo.money)

emmeans(model.demo.money.refined,pairwise~FIRST_GEN|variable)

#FIRSTGEN students answer higher on PITS_SI_4 by a good bit.  Note though there is only one first_gen student in the sample!

#Repeating with TIED data; can't do FIRST_GEN because only one first_gen student has a TIED score.
data.demo.money.tied<-subset(data.tied,FIRST_GEN!="NA"&FED_AID!="NA")
model.demo.money.tied<-lm(value~FED_AID,data=data.demo.money.tied)

#no effect.

data.demo.grades<-subset(data.survey,ACT_SAT_EQUIV!="NA"&CUM_GPA!="NA")

model.grades<-lm(value~variable+ACT_SAT_EQUIV+CUM_GPA,data=data.demo.grades)

#Not significant.
data.demo.grades.tied<-subset(data.tied,ACT_SAT_EQUIV!="NA"&CUM_GPA!="NA")

model.grades.tied<-lm(value~ACT_SAT_EQUIV+CUM_GPA,data=data.demo.grades.tied)

#ACT significant, refining

model.grade.tied.refined<-lm(value~ACT_SAT_EQUIV,data=data.demo.grades.tied)

#highly significant (p < 0.0001); slope is 0.395 increase in TIED score per ACT point.

#Checking for UNI interaction:

model.grade.tied.refined.uni<-lm(value~ACT_SAT_EQUIV*UNI,data=data.demo.grades.tied)

#Not significant.

data.demo.minority<-subset(data.survey,URM!="NA"&GENDER!="NA"&URM!=""&GENDER!="")
data.demo.minority$URM<-factor(data.demo.minority$URM,levels=c("no","yes"))
data.demo.minority$GENDER<-factor(data.demo.minority$GENDER,levels=c("M","F"))

model.demo.minority<-lm(value~variable+URM+GENDER,data=data.demo.minority)

#Gender significant, refining

model.demo.minority.refined<-lm(value~variable*GENDER,data=data.demo.minority)

#Checking for UNI effect:

model.demo.minority.refined.uni<-lm(value~variable*GENDER*UNI,data=data.demo.minority)

#Significant.

emmeans(model.demo.minority.refined,pairwise~UNI|GENDER|variable)

#CAR28 borderline, with F answering higher. CARS42, F lower; PITS_SCV4, F lower.

#Adding pre-post

model.demo.minority.refined.uni.prepost<-lmer(value~variable+GENDER+PREPOST+UNI+variable:GENDER+variable:PREPOST+variable:UNI+GENDER:PREPOST+GENDER:UNI+PREPOST:UNI+(1|STUDENTNUMBER),data=data.demo.minority,REML=FALSE)
model.demo.minority.refined.uni.prepost.novar<-lmer(value~GENDER+PREPOST+UNI+GENDER:PREPOST+GENDER:UNI+PREPOST:UNI+(1|STUDENTNUMBER),data=data.demo.minority,REML=FALSE)
model.demo.minority.refined.uni.prepost.nogen<-lmer(value~variable+PREPOST+UNI+variable:PREPOST+variable:UNI+PREPOST:UNI+(1|STUDENTNUMBER),data=data.demo.minority,REML=FALSE)
model.demo.minority.refined.uni.prepost.nopre<-lmer(value~variable+GENDER+UNI+variable:GENDER+variable:UNI+GENDER:UNI+(1|STUDENTNUMBER),data=data.demo.minority,REML=FALSE)
model.demo.minority.refined.uni.prepost.nouni<-lmer(value~variable+GENDER+PREPOST+variable:GENDER+variable:PREPOST+GENDER:PREPOST+(1|STUDENTNUMBER),data=data.demo.minority,REML=FALSE)
model.demo.minority.refined.uni.prepost.novg<-lmer(value~variable+GENDER+PREPOST+UNI+variable:PREPOST+variable:UNI+GENDER:PREPOST+GENDER:UNI+PREPOST:UNI+(1|STUDENTNUMBER),data=data.demo.minority,REML=FALSE)
model.demo.minority.refined.uni.prepost.novp<-lmer(value~variable+GENDER+PREPOST+UNI+variable:GENDER+variable:UNI+GENDER:PREPOST+GENDER:UNI+PREPOST:UNI+(1|STUDENTNUMBER),data=data.demo.minority,REML=FALSE)
model.demo.minority.refined.uni.prepost.novu<-lmer(value~variable+GENDER+PREPOST+UNI+variable:GENDER+variable:PREPOST+GENDER:PREPOST+GENDER:UNI+PREPOST:UNI+(1|STUDENTNUMBER),data=data.demo.minority,REML=FALSE)
model.demo.minority.refined.uni.prepost.nogp<-lmer(value~variable+GENDER+PREPOST+UNI+variable:GENDER+variable:PREPOST+variable:UNI+GENDER:UNI+PREPOST:UNI+(1|STUDENTNUMBER),data=data.demo.minority,REML=FALSE)
model.demo.minority.refined.uni.prepost.nogu<-lmer(value~variable+GENDER+PREPOST+UNI+variable:GENDER+variable:PREPOST+variable:UNI+GENDER:PREPOST+PREPOST:UNI+(1|STUDENTNUMBER),data=data.demo.minority,REML=FALSE)
model.demo.minority.refined.uni.prepost.nopu<-lmer(value~variable+GENDER+PREPOST+UNI+variable:GENDER+variable:PREPOST+variable:UNI+GENDER:PREPOST+GENDER:UNI+(1|STUDENTNUMBER),data=data.demo.minority,REML=FALSE)


anova(model.demo.minority.refined.uni.prepost,model.demo.minority.refined.uni.prepost.novar)
anova(model.demo.minority.refined.uni.prepost,model.demo.minority.refined.uni.prepost.nogen)
anova(model.demo.minority.refined.uni.prepost,model.demo.minority.refined.uni.prepost.nopre)
anova(model.demo.minority.refined.uni.prepost,model.demo.minority.refined.uni.prepost.nouni)
anova(model.demo.minority.refined.uni.prepost,model.demo.minority.refined.uni.prepost.novg)
anova(model.demo.minority.refined.uni.prepost,model.demo.minority.refined.uni.prepost.novp)
anova(model.demo.minority.refined.uni.prepost,model.demo.minority.refined.uni.prepost.novu)
anova(model.demo.minority.refined.uni.prepost,model.demo.minority.refined.uni.prepost.nogp)
#Not significant
anova(model.demo.minority.refined.uni.prepost,model.demo.minority.refined.uni.prepost.nogu)
anova(model.demo.minority.refined.uni.prepost,model.demo.minority.refined.uni.prepost.nopu)
#not significant

#Test 3-ways

model.demo.minority.refined.uni.prepost.3way<-lmer(value~variable+GENDER+PREPOST+UNI+variable:GENDER+variable:PREPOST+variable:UNI+GENDER:UNI+variable:GENDER:UNI+(1|STUDENTNUMBER),data=data.demo.minority,REML=FALSE)
model.demo.minority.refined.uni.prepost.no3way<-lmer(value~variable+GENDER+PREPOST+UNI+variable:GENDER+variable:PREPOST+variable:UNI+GENDER:UNI+(1|STUDENTNUMBER),data=data.demo.minority,REML=FALSE)

anova(model.demo.minority.refined.uni.prepost.3way,model.demo.minority.refined.uni.prepost.no3way)

#So, significant 3-way but not 4-way interactions.

emmeans(model.demo.minority.refined.uni.prepost.3way,pairwise~UNI|GENDER|variable)

#CARS_5, SU males answered substantially higher than BSC or UAB
#CARS_28, SU males answered substantially lower than BSC or UAB
#CARS_38, SU males answered significantly higher than BSC or UAB
#CARS_42 same thing
#PITS_SE3, SU males answered higher than BSC
#PITS SI1, UAB FEMALES sig lower than BSC or SU
#PITS SI3, UAB FEMALES WAY LOWER THAN BSC or SU, SU also higher than BSC

emmeans(model.demo.minority.refined.uni.prepost.3way,pairwise~GENDER|UNI|variable)
#CES2,CES6, CARS_5, CARS38, CARS_42, SI_2, SI_4, SCV4 at SU, M > F
#CARS28 at SU sig higher F > M

data.demo.minority.tied<-subset(data.tied,URM!="NA"&GENDER!="NA"&URM!=""&GENDER!="")
data.demo.minority.tied$URM<-factor(data.demo.minority.tied$URM,levels=c("no","yes"))
data.demo.minority.tied$GENDER<-factor(data.demo.minority.tied$GENDER,levels=c("M","F"))

model.demo.minority.tied<-lm(value~URM+GENDER,data=data.demo.minority.tied)

#Checking influence of ACT

model.demo.minority.tied.act<-lm(value~URM+GENDER+ACT_SAT_EQUIV,data=data.demo.minority.tied)

#effect of URM disappears.

#Checking correlations of ACT and gender/URM

demo.cor<-lm(ACT_SAT_EQUIV~URM+GENDER,data=data.demo.minority.tied)

# URMs score lower on TIED, women score higher 
# Both are explained by differences in ACT/SAT scores.

#OTHER hypotheses

data.community<-subset(data,COMMUNITYTHEME!="",CAREERTHEME!="")

model.communitytheme.1<-lm(CES_1~COMMUNITYTHEME,data=data.community)

#Not significant

model.communitytheme.2<-lm(CES_2~COMMUNITYTHEME,data=data.community)

#"Support" marginally significant

model.communitytheme.6<-lm(CES_6~COMMUNITYTHEME,data=data.community)

#Not significant

model.sciencecommunitytheme<-lm(PITS_SI_1~SCIENCECOMMUNITYTHEME,data=data.community)

#Not significant

#Check effects of using ONLY paired data:
data.paired<-read.table("3CURE.paired.csv",header=TRUE,sep=",")

data.paired$PREPOST<-factor(data.paired$PREPOST,levels=c("PRE","POST"))

data.paired$FIRST_GEN<-as.factor(data.paired$FIRST_GEN)
data.paired$FED_AID<-as.factor(data.paired$FED_AID)

data.paired.quant<-data.paired[-grep("COMMUNITYTHEME",colnames(data.paired))]
data.paired.quant<-data.paired.quant[-grep("CAREER",colnames(data.paired.quant))]
data.paired.quant<-data.paired.quant[-grep("COMMUNITYCHANGE",colnames(data.paired.quant))]

data.paired.long<-melt(data.paired.quant,id.vars=names(data.paired.quant)[1:11])

#Separate TIED and other data

data.paired.tied<-subset(data.paired.long,variable=="TIED")
data.paired.survey<-subset(data.paired.long,variable!="TIED")

#RESEARCH QUESTION 1: ARE THERE GAINS IN CIVIC ENGAGEMENT, LEARNING GAINS, AND EXPERIMENTAL DESIGN GAINS? 

model.one.surv.paired<-lmer(value~variable+PREPOST+UNI+(1|STUDENTNUMBER),data=data.paired.survey,REML=FALSE)
model.one.surv.paired.noprepost<-lmer(value~variable+UNI+(1|STUDENTNUMBER),data=data.paired.survey,REML=FALSE)
model.one.surv.paired.noUNI<-lmer(value~variable+PREPOST+(1|STUDENTNUMBER),data=data.paired.survey,REML=FALSE)
anova(model.one.surv.paired,model.one.surv.paired.noprepost)
anova(model.one.surv.paired,model.one.surv.paired.noUNI)

model.one.surv.paired.varp<-lmer(value~variable+PREPOST+UNI+variable:PREPOST+(1|STUDENTNUMBER),data=data.paired.survey,REML=FALSE)
model.one.surv.paired.varu<-lmer(value~variable+PREPOST+UNI+variable:UNI+(1|STUDENTNUMBER),data=data.paired.survey,REML=FALSE)
model.one.surv.paired.preu<-lmer(value~variable+PREPOST+UNI+UNI:PREPOST+(1|STUDENTNUMBER),data=data.paired.survey,REML=FALSE)

anova(model.one.surv.paired,model.one.surv.paired.varp)
anova(model.one.surv.paired,model.one.surv.paired.varu)
anova(model.one.surv.paired,model.one.surv.paired.preu)

#OK, all two-way are significant, let's check full 3-way

model.one.surv.paired.3way<-lmer(value~variable*PREPOST*UNI+(1|STUDENTNUMBER),data=data.paired.survey,REML=FALSE)
model.one.surv.paired.2way<-lmer(value~variable+PREPOST+UNI+UNI:PREPOST+variable:PREPOST+variable:UNI+(1|STUDENTNUMBER),data=data.paired.survey,REML=FALSE)

anova(model.one.surv.paired.2way,model.one.surv.paired.3way)
anova(model.one.surv.paired.2way,model.one.surv.paired.varp)
anova(model.one.surv.paired.2way,model.one.surv.paired.varu)
anova(model.one.surv.paired.2way,model.one.surv.paired.preu)

#3-way not significant.

emmeans(model.one.surv.paired.2way,pairwise~PREPOST|variable)

#still significant: POC_1 (POST higher), SE5 (POST lower), SI3 (POST lower), 

#look at changes in community, science career, etc

data.change<-subset(data.paired,PREPOST=="PRE")

community<-glm(COMMUNITYCHANGE~UNI+URM+GENDER+ACT_SAT_EQUIV+CUM_GPA+TIED,data=data.paired,family=binomial)

sciencecommunity<-glm(SCIENCECOMMUNITYCHANGE~UNI+URM+GENDER+ACT_SAT_EQUIV+CUM_GPA+TIED,data=data.paired,family=binomial)

career<-glm(CAREERCHANGE~UNI+URM+GENDER+ACT_SAT_EQUIV+CUM_GPA+TIED,data=data.paired,family=binomial)

#ACT marginal, refining to check

career.ACT<-glm(CAREERCHANGE~ACT_SAT_EQUIV,data=data.paired,family=binomial)

#Nope

careertheme<-glm(CAREERTHEMESCHANGE~UNI+URM+GENDER+ACT_SAT_EQUIV+CUM_GPA+TIED,data=data.paired,family=binomial)

sciencecareertheme<-glm(SCIENCECAREERCHANGE~UNI+URM+GENDER+ACT_SAT_EQUIV+CUM_GPA+TIED,data=data.paired,family=binomial)

#neither of these is significant at all.
