# Supplementary material for: Is Community Relevance Enough? Civic and Science Identity Impact of Microbiology CUREs Focused on Community Environmental Justice
Source: Front Microbiol. 2020 Dec 17;11:578520. doi: 10.3389/fmicb.2020.578520 (PMC7793635; doi:10.3389/fmicb.2020.578520)
Supplement: Supplementary file 1 [file Data_Sheet_1.ZIP › 3CURE.csv]

STUDENTNUMBER	RACE	URM	GENDER	CLASS	ACT_SAT_EQUIV	FIRST_GEN	FED_AID	CUM_GPA	PREPOST	UNI	TIED	COMMUNITYTHEME	CES_1	CES_2	CES_6	CARS_5	CARS_28_notinverted	CARS_38	CARS_42	PITS_POC_1	PITS_SE_1	PITS_SE_2	PITS_SE_3	PITS_SE_4	PITS_SE_5	SCIENCECOMMUNITYTHEME	PITS_SI_1	PITS_SI_2	PITS_SI_3	PITS_SI_4	PITS_SCV3	PITS_SCV4	CAREER	CAREERTHEME	SCIENCECAREER	HEALTHCAREER
376	White	no	M	Senior	21	0	1	2.27	PRE	UAB	8	group	2	2	2	1	5	1	1	1	2	3	3	3	3	group	3	1	3	2	2	2	IndustryScience	science	science	not_health
987	White	no	F	Junior	30			3.935	PRE	BSC	12	connection	1	2	1	1	5	1	1	2	2	2	2	1	1	sharegoals	4	1	4	3	2	2	IndustryScience	science	science	not_health
133	Black	yes	M	Senior	21			1.992	PRE	BSC	12	other	1	1	1	1	5	1	1	3	3	1	1	3	1	emperical	1	1	1	1	1	1	LawBusiness	other	not_science	not_health
491	White	no	F	Sophomore	20			2.841	POST	BSC	8	connection	2	1	1	2	1	2	1	1	1	1	1	1	1	group	1	1	1	1	1	1	LawBusiness	work	not_science	not_health
49	White	no	M	Freshman	23			2.191	PRE	BSC	8	biological	3	2	3	2	4	2	3	2	4	2	3	4	4	group	3	2	4	2	2	3	MastersScience	science	science	not_health
77	White	no	F	Freshman	27	0	0	3.764	POST	SU	9	group	1	1	1	1	5	1	1	2	3	3	2	2	2	solveaproblem	3	1	3	2	1	1	MastersScience	science	science	not_health
145	White	no	F	Freshman	27			3.476	PRE	BSC	10	support	1	1	1	2	4	1	2	2	3	3	3	2	3	solveaproblem	4	3	4	2	2	3	MastersScience	science	science	not_health
533	White	no	F	Freshman				2.761	POST	BSC	9	support	2	2	2	2	4	1	1	3	3	3	2	3	3	sharegoals	3	2	3	1	2	3	MastersScience	science	science	not_health
565	White	no	F	Sophomore	29			3.809	PRE	BSC	14	support	3	2	2	1	4	4	2	3	3	2	3	2	3	sharegoals	3	3	4	2	2	2	MastersScience	science	science	not_health
565	White	no	F	Sophomore	29			3.809	POST	BSC	14	support	1	1	2	2	4	4	2	3	2	2	2	2	2	sharegoals	3	3	3	2	2	2	MastersScience	science	science	not_health
589	White	no	F	Freshman	29			3.286	PRE	BSC	9	geographical	1	1	2	2	5	1	2	1	1	1	2	1	2	makeadifference	2	1	2	2	2	1	MastersScience	science	science	not_health
589	White	no	F	Freshman	29			3.286	POST	BSC	9	geographic	1	1	2	2	5	1	2	1	1	1	1	1	1	sharegoals	2	1	2	1	1	1	MastersScience	science	science	not_health
121	White	no	F	Freshman				3.379	PRE	BSC	16	connection	2	3	1	1	5	1	1	2	3	3	2	2	3	makeadifference	2	1	4	3	4	1	MDPhD	science	science	health
162	White	no	F	Junior	30			3.712	PRE	BSC	19	connection	1	1	1	1	5	1	5	1	2	1	1	1	1	emperical	3	1	1	1	1	1	MDPhD	science	science	health
171	Asian	no	F	Freshman				3.446	PRE	BSC	16	connection	1	1	1	2	5	1	1	1	2	2	1	2	2	sharegoals	3	1	4	1	1	1	MDPhD	science	science	health
197	White	no	M	Freshman				3.811	POST	BSC	11	support	2	1	1	1	4	1	1	2	2	3	2	3	3	emperical	3	1	3	2	1	1	MDPhD	science	science	health
672	White	no	M	Sophomore	21	0	1	3.48965517	PRE	SU	12	connection	1	1	1	2	5	3	2	1	3	3	4	2	4	sharegoals	3	2	3	2	2	2	MDPhD	science	science	health
749	White	no	F	Freshman	24			1.523	PRE	BSC	11	connection	2	2	1	2	5	1	1	2	2	2	1	1	1	emperical	3	1	4	1	1	2	MDPhD	science	science	health
756	Black	yes	M	Freshman	19			2.447	PRE	BSC	12	connection	1	1	1	2	5	1	1	3	2	1	2	2	2	group	3	1	3	3	3	1	MDPhD	science	science	health
814									PRE	BSC	14	support	3	2	1	1	5	1	1	1	2	4	3	1	3	sharegoals	1	1	4	5	3	2	MDPhD	science	science	health
822	Black	yes	F	Freshman	23			3.443	POST	BSC	9	biological	2	2	1	3	4	3	3	4	1	2	2	2	2	makeadifference	4	3	3	2	2	1	MDPhD	science	science	health
291	Other	no	F	Sophomore	26		0	3.53939394	POST	SU			1	1	1	4	5	1	1	5	4	1		1	1		5	1	5	1	1	1	MDPhD.	science	science	health
11	Black	yes	F	Freshman				2.617	PRE	BSC	8	support	2	1	1	1	5	1	1	2	2	3	3	3	3	solveaproblem	3	2	4	3	2	2	MedicalSchool	health	not_science	health
16	White	no	F	Sophomore	25			3.57	PRE	BSC	19	connection	2	1	1	1	5	1	1	2	4	3	3	3	3	solveaproblem	3	2	4	2	1	2	MedicalSchool	health	not_science	health
16	White	no	F	Sophomore	25			3.57	POST	BSC	18	connection	3	2	1	1	4	2	1	3	2	3	2	3	3	group	3	2	3	1	2	1	MedicalSchool	health	not_science	health
25	White	no	F	Freshman	18			2.447	POST	BSC	11	support	2	2	2	2	5	2	2	2	2	2	2	2	2	makeadifference	2	2	2	2	2	2	MedicalSchool	health	not_science	health
46	White	no	F	Freshman	25			2.667	PRE	BSC	16	group	2	1	2	1	5	1	1	2	2	2	2	2	2	sharegoals	2	1	1	1	1	1	MedicalSchool	health	not_science	health
55	Asian	no	M	Freshman				1.951	PRE	BSC	7	connection	3	2	2	1	4	2	2	1	1	1	1	1	1	group	2	2	3	2	2	2	MedicalSchool	health	not_science	health
60	White	no	M	Freshman	24			2.667	PRE	BSC	8	support	2	1	1	1	5	2	1	2	2	2	2	1	1	makeadifference	1	1	3	2	1	1	MedicalSchool	science	science	health
137	White	no	F	Freshman	20			1.443	PRE	BSC		biological	1	1	1	1	3	1	1	1	1	1	1	1	1		2	2	3	2	1	2	MedicalSchool	health	not_science	health
164	White	no	M	Freshman	25			1.953	PRE	BSC	15	support	3	2	2	1	3	1	1	3	2	2	2	2	2	makeadifference	3	2	3	2	3	3	MedicalSchool	health	not_science	health
188	White	no	M	Freshman	18			1.333	PRE	BSC	7	geographic	2	2	1	2	5	2	3	2	3	2	3	2	3	sharegoals	4	2	4	3	2	3	MedicalSchool	health	not_science	health
217	White	no	F	Freshman	27			3.43	PRE	BSC	8	support	1	1	1	1	5	1	1	1	1	1	1	1	1	makeadifference	2	1	2	1	1	1	MedicalSchool	health	not_science	health
222	White	no	F	Sophomore	23			2.894	PRE	BSC	6	biological	3	2	2	2	5	1	1	3	4	4	2	2	2	group	2	2	3	1	1	1	MedicalSchool	health	not_science	health
232	White	no	F	Freshman	26			2.241	PRE	BSC	9	support	2	2	2	1	5	1	1	3	3	3	3	3	2	solveaproblem	3	2	3	2	2	1	MedicalSchool	health	not_science	health
236	White	no	F	Freshman	25			3.868	PRE	BSC	15	support	1	1	1	1	5	1	1	1	1	1	1	1	2	solveaproblem	3	2	3	2	2	2	MedicalSchool	health	not_science	health
236	White	no	F	Freshman	25			3.868	POST	BSC	13	connection	1	1	1	1	5	1	1	2	2	2	2	2	2	solveaproblem	3	2	2	2	2	2	MedicalSchool	health	not_science	health
258	White	no	F	Freshman	26			2.477	PRE	BSC	12	support	2	1	1	1	5	1	1	1	3	3	3	3	3	sharegoals	3	1	4	2	1	1	MedicalSchool	health	not_science	health
258	White	no	F	Freshman	26			2.477	POST	BSC	11	support	2	1	1	1	5	1	1	2	2	2	2	2	2	group	2	2	2	1	1	1	MedicalSchool	health	not_science	health
288	White	no	F	Freshman				2.237	PRE	BSC	10	connection	3	1	1	1	3	2	1	2	2	2	2	2	2	solveaproblem	3	2	3	3	1	1	MedicalSchool	health	not_science	health
291	Other	no	F	Sophomore	26		0	3.53939394	PRE	SU	11	connection	1	1	1	1	5	1	4	1	1	1	1	1	1	sharegoals	5	1	5	1	1	1	MedicalSchool	health	not_science	health
383	White	no	M	Sophomore	29			3.609	PRE	BSC	14	support	2	2	2	1	4	1	2	2	2	2	2	2	3	sharegoals	3	2	3	2	2	2	MedicalSchool	health	not_science	health
383	White	no	M	Sophomore	29			3.609	POST	BSC	12	support	2	1	1	1	4	1	2	1	1	1	1	1	1	group	2	1	2	1	2	1	MedicalSchool	health	not_science	health
397	White	no	F	Sophomore	31	0	1	2.87586207	PRE	SU	16	connection	2	1	2	1	5	1	1	2	3	3	2	2	2	sharegoals	3	2	3	1	1	1	MedicalSchool	health	not_science	health
411	White	no	M	Freshman	21			2.523	PRE	BSC	12	geographic	1	1	1	1	5	1	1	2	2	1	1	1	3	group	2	1	2	2	1	1	MedicalSchool	health	not_science	health
420	White	no	M	Freshman	27			2.557	PRE	BSC	7	geographic	3	1	1	1	5	1	1	2	1	1	1	1	2	solveaproblem	2	1	3	1	2	1	MedicalSchool	health	not_science	health
435	White	no	M	Freshman	28	0	0	3.552	PRE	SU	15	connection	4	4	4	5	1	5	5	4	4	4	4	4	3	group	3	4	3	4	4	4	MedicalSchool	health	not_science	health
435	White	no	M	Freshman	28	0	0	3.552	POST	SU	16	geographic	4	5	4	5	1	5	4	4	4	4	4	4	3	group	3	4	4	4	4	5	MedicalSchool	health	not_science	health
456	White	no	F	Freshman	28			2.81	PRE	BSC	17	support	1	1	1	1	5	1	1	1	1	1	1	1	1	emperical	1	1	1	1	1	1	MedicalSchool	health	not_science	health
471	White	no	M	Freshman	30			3.573	PRE	BSC	8	support	3	2	2	2	5	2	2	3	3	3	3	3	3		3	3	3	3	3	3	MedicalSchool	health	not_science	health
496	White	no	M	Freshman	22			3.049	POST	BSC	11	group	1	1	1	1	4	1	1	1	2	1	1	1	1	other	2	2	2	2	2	2	MedicalSchool	health	not_science	health
503	White	no	M	Freshman	24			2.11	PRE	UAB	10	support	2	2	2	1	3	1	1	3	2	2	2	1	2		4	2	3	2	1	2	MedicalSchool	health	not_science	health
553	Asian	no	F	Freshman	31			3.927	PRE	BSC	15	support	2	2	1	1	5	1	2	1	3	3	1	2	2	group	3	2	4	1	2	3	MedicalSchool	health	not_science	health
567	White	no	F	Freshman	24			2.89	POST	BSC	10	connection	2	3	1	1	1	1	1	3	2	4	3	3	3	makeadifference	1	1	2	1	1	1	MedicalSchool	health	not_science	health
567	White	no	F	Freshman	24			2.89	PRE	BSC	6	support	1	1	1	1	5	1	1	1	4	4	4	4	4		1	1	4	1	1	1	MedicalSchool	health	not_science	health
599	White	no	F	Freshman				0	PRE	BSC	8	biological	1	1	1	1	5	1	1	1	1	3	3	3	3	other	3	3	3	3	3	3	MedicalSchool	health	not_science	health
600	Black	yes	F	Freshman				2.049	PRE	BSC	6	connection	4	1	1	3	4	2	2	1	2	3	2	3	2	group	5	2	5	4	3	1	MedicalSchool	health	not_science	health
622	Black	yes	F	Freshman	25			2.811	PRE	BSC	13	biological	2	2	1	1	4	1	1	3	2	1	1	2	2	sharegoals	3	3	3	2	2	2	MedicalSchool	health	not_science	health
622	Black	yes	F	Freshman	25			2.811	POST	BSC	6	biological	2	2	2	2	4	1	2	3	1	3	3	2	4	emperical	3	2	2	2	1	2	MedicalSchool	health	not_science	health
689	White	no	M	Freshman	25			2.619	PRE	BSC	8	support	1	1	1	1	5	1	1	1	4	4	4	4	4	group	2	2	4	3	1	1	MedicalSchool	health	not_science	health
690	Black	yes	F	Freshman	20			2.777	PRE	BSC	7	connection	3	1	1	3	4	1	1	3	3	3	3	3	1	other	3	3	5	3	3	1	MedicalSchool	health	not_science	health
699	Black	yes	M	Freshman	27			1.38	PRE	BSC	7	biological	1	1	1	3	5	1	2	3	2	2	1	2	3	sharegoals	3	2	4	3	2	2	MedicalSchool	health	not_science	health
712	White	no	M	Freshman	30			3.038	PRE	BSC	9	geographic	3	3	2	1	5	1	1	2	2	1	1	1	1	sharegoals	5	2	3	2	2	1	MedicalSchool	health	not_science	health
718	White	no	M	Freshman	22			2.189	PRE	BSC	9	geographic	1	1	1	1	5	1	1	1	3	3	3	3	3	makeadifference	3	1	4	3	2	2	MedicalSchool	health	not_science	health
726	White	no	F	Freshman	26			0.809	PRE	BSC	14	support	1	1	1	1	5	1	1	3	1	2	1	2	3	makeadifference	3	1	2	1	1	1	MedicalSchool	health	not_science	health
757	White	no	M	Freshman	20			2.953	PRE	BSC	12	geographic	1	1	1	1	4	1	1	1	1	1	1	1	1		1	1	3	1	1	1	MedicalSchool	health	not_science	health
757	White	no	M	Freshman	20			2.953	POST	BSC	11	connection	1	1	1	1	1	1	1	1	1	1	1	1	1	group	3	2	3	3	2	3	MedicalSchool	health	not_science	health
883	Black	yes	F	Sophomore				1.443	PRE	BSC		support	3	1	1	3	4	1	1	2	1	1	3	1	3	makeadifference	2	2	2	3	3	1	MedicalSchool	health	not_science	health
885	Hispanic	yes	F	Sophomore	24			3.067	PRE	BSC	7	support	1	1	1	2	4	2	2	3	1	1	1	2	3	other	3	2	2	3	3	4	MedicalSchool	health	not_science	health
902	White	no	F	Junior	29			2.901	PRE	BSC	11	connection	3	1	2	1	5	1	1	1	1	1	1	1	1	sharegoals	3	1	3	3	1	1	MedicalSchool	health	not_science	health
904	White	no	F	Freshman	21			2.906	PRE	BSC	11	group	1	1	1	1	5	1	1	3	1	1	1	1	1	makeadifference	3	1	3	1	2	1	MedicalSchool	health	not_science	health
933	Black	yes	F	Freshman	33		0	3.7	PRE	SU	8	geographic	1	1	1	2	5	1	2	1	3	2	3	3	3	group	2	2	4	3	4	1	MedicalSchool	health	not_science	health
971	White	no	F	Sophomore	31			3.78	PRE	BSC	14	support	3	2	2	1	5	3	1	3	2	3	2	2	3	group	4	2	4	3	1	2	MedicalSchool	health	not_science	health
975	White	no	M	Freshman	22			1.887	PRE	BSC	12	geographic	3	2	2	3	4	3	3	4	3	3	3	3	3	other	4	4	5	4	3	4	MedicalSchool	health	not_science	health
975	White	no	M	Freshman	22			1.887	POST	BSC	6	connection	3	2	2	2	3	2	3	3	2	3	3	3	3	group	3	3	3	3	3	3	MedicalSchool	health	not_science	health
989	Black	yes	F	Freshman				0	PRE	BSC		geographic	3	2	4	5	5	2	4	3	1	4	3	3	3	group	5	2	3	1	4	2	MedicalSchool	health	not_science	health
662	Black	yes	F	Freshman	21			2.333	PRE	BSC	7	support	3	4	4	4	3	3	3	3	3	3	3	3	3	emperical	3	3	3	3	3	3	Military	military	not_science	not_health
11	Black	yes	F	Freshman				2.617	POST	BSC	11	support	2	1	1	1	5	1	1	3	2	3	3	3	3	sharegoals	3	2	3	3	1	1	OtherHealth	health	not_science	health
37	White	no	F	Freshman	26			2.001	PRE	BSC	11	connection	1	2	1	1	5	2	1	3	1	3	3	3	3	solveaproblem	5	2	5	3	1	1	OtherHealth	health	not_science	health
52	Hispanic	yes	F	Freshman				2.223	PRE	BSC	11	geographic	2	1	2	1	5	1	1	3	2	2	2	2	2	group	2	1	4	1	1	1	OtherHealth	health	not_science	health
52	Hispanic	yes	F	Freshman				2.223	POST	BSC	8	other	1	1	1	1	5	1	1	1	1	1	1	1	1	other	2	1	2	1	1	1	OtherHealth	health	not_science	health
83	White	no	F	Freshman				3.557	PRE	BSC	7	biological	1	1	2	1	5	1	1	2	2	1	1	1	2	group	3	2	2	1	1	1	OtherHealth	health	not_science	health
187	White	no	F	Sophomore	22			3.333	PRE	BSC	9	support	2	1	2	1	3	2	1	3	4	4	3	4	4	makeadifference	4	3	4	2	2	2	OtherHealth	health	not_science	health
194	White	no	F	Sophomore				3.001	PRE	BSC	8	connection	2	1	1	1	2	1	2	3	2	2	2	1	3	solveaproblem	4	3	4	3	2	3	OtherHealth	health	not_science	health
194	White	no	F	Sophomore				3.001	POST	BSC	10	group	2	1	1	1	5	1	1	3	4	3	3	3	2	sharegoals	3	1	3	1	1	2	OtherHealth	health	not_science	health
197	White	no	M	Freshman				3.811	PRE	BSC	11	support	2	1	2	2	5	1	1	2	2	3	3	2	3	emperical	3	1	3	2	1	1	OtherHealth	health	not_science	health
198	Black	yes	F	Freshman	25			1.89	PRE	BSC	10	support	1	1	1	1	5	1	1	1	3	1	2	2	2	makeadifference	3	2	3	2	2	2	OtherHealth	science	science	health
198	Black	yes	F	Freshman	25			1.89	POST	BSC		connection	1	1	1	1	5	1	2	3	1	1	1	1	1	group	1	1	1	1	1	1	OtherHealth	science	science	health
222	White	no	F	Sophomore	23			2.894	POST	BSC	9	biological	3	4	4	1	5	1	1	2	1	1	1	2	1	emperical	2	2	3	1	1	1	OtherHealth	health	not_science	health
243	White	no	F	Freshman	25			4	PRE	BSC	13	support	2	2	2	1	4	1	1	1	4	4	3	3	3		3	2	3	2	2	2	OtherHealth	health	not_science	health
245	White	no	F	Freshman	29			3.384	PRE	BSC	14	other	3	2	2	1	5	1	1	3	2	2	3	2	3		4	3	3	2	1	2	OtherHealth	health	not_science	health
245	White	no	F	Freshman	29			3.384	POST	BSC	5	support	2	1	1	1	5	1	1	3	2	1	2	1		sharegoals	3	2	2	1	1	1	OtherHealth	health	not_science	health
288	White	no	F	Freshman				2.237	POST	BSC	10	support	1	1	1	1	5	1	1	1	1	1	1	1	1	solveaproblem	3	3	4	3	1	1	OtherHealth	health	not_science	health
344	White	no	F	Freshman	23			2.999	PRE	BSC	10	group	1	1	1	1	5	1	1	2	2	3	2	3	3	sharegoals	5	2	4	3	2	1	OtherHealth	health	not_science	health
352	White	no	M	Freshman	26			3.333	PRE	BSC		connection	3	2	2	2	3	2	3	4	3	3	4	3	4	solveaproblem	4	3	3	3	3	2	OtherHealth	health	not_science	health
395	White	no	M	Freshman	25			3.11	PRE	BSC	18	support	1	1	1	1	4	2	1	1	2	3	3	4	2	sharegoals	2	2	1	1	1	1	OtherHealth	health	not_science	health
400	White	no	M	Freshman	22			1.777	PRE	BSC	0	biological	3	3	3	3	3	3	3	3	3	3	3	3	3	group	3	3	3	3	3	3	OtherHealth	health	not_science	health
411	White	no	M	Freshman	21			2.523	POST	BSC	10	geographic	1	1	1	1	4	1	1	2	2	2	2	2	2	sharegoals	3	3	3	3	2	3	OtherHealth	health	not_science	health
412	Black	yes	M	Freshman	24			3.11	PRE	BSC	5	support	1	1	1	1	5	1	1	1	1	3	1	3	4	other	2	3	2	1	2	4	OtherHealth	health	not_science	health
412	Black	yes	M	Freshman	24			3.11	POST	BSC		group	1	3	1	1	4	2	1	3	1	1	1	3	1	group	5	3	4	3	2	4	OtherHealth	health	not_science	health
420	White	no	M	Freshman				2.22	PRE	BSC	4	support	1	1	1	1	5	1	1	2	1	2	2	2	3	group	3	1	2	1	1	1	OtherHealth	health	not_science	health
423	Black	yes	F	Freshman	23			2.716	PRE	BSC	14		2	1	2	1	4	1	1	3	2	2	2	2	3	makeadifference	3	2	3	2	1	1	OtherHealth	health	not_science	health
449	White	no	F	Sophomore	25			3.89	PRE	BSC	9	biological	1	1	1	2	4	2	2	3	3	3	3	3	4	makeadifference	4	3	4	3	3	3	OtherHealth	health	not_science	health
479	White	no	M	Freshman	30	0	0	4	POST	SU	13	geographic	2	2	2	1	4	1	2	2	2	2	2	2	2	group	2	2	3	1	1	1	OtherHealth	health	not_science	health
485	White	no	M	Freshman	23			3.144	PRE	BSC	12	connection	2	2	2	2	4	1	2	3	2	2	2	2	2	makeadifference	3	2	4	2	3	2	OtherHealth	health	not_science	health
534	White	no	F	Freshman	30	0	1	4	PRE	SU	13		2	2	2	2	4	1	2	1	4	3	3	4	4	solveaproblem	3	3	5	2	2	3	OtherHealth	health	not_science	health
592	White	no	F	Freshman	29	0	1	4	POST	SU	13	support	2	1	2	1	5	1	1	1	1	2	2	2	1	sharegoals	4	2	4	3	2	1	OtherHealth	health	not_science	health
636	White	no	F	Freshman				2.239	PRE	BSC			3	3	3	3	3	3	3	3	3	3	3	3	3		3	3	3	3	3	3	OtherHealth	health	not_science	health
649	White	no	F	Freshman				3.43	PRE	BSC	6	connection	3	2	2	2	5	3	3	3	2	2	3	2	2	sharegoals	4	5	5	2	3	4	OtherHealth	health	not_science	health
649	White	no	F	Freshman				3.43	POST	BSC	11	connection	5	3	2	2	5	1	1	3	2	1	2	1	1	group	5	5	5	3	1	4	OtherHealth	health	not_science	health
758	White	no	F	Freshman	24			2.381	PRE	BSC	10	geographic	3	3	3	2	3	3	3	4	2	3	3	3	3	sharegoals	4	4	4	2	3	3	OtherHealth	health	not_science	health
785	AN		M	Freshman	23			2.557	PRE	BSC	15	geographic	2	2	2	3	5	1	1	2	2	2		3	3	other	4	3	4	4	3	3	OtherHealth	health	not_science	health
794	White	no	M	Freshman	20			2.667	PRE	BSC	6	geographic	2	2	2	2	3	2	2	1	1	2	2	2	3	group	3	1	3	2	2	2	OtherHealth	health	not_science	health
830	White	no	M	Sophomore				1.777	PRE	BSC	9	geographic	2	1	1	2	5	2	2	2	2	2	3	1	2	group	2	2	4	1	2	2	OtherHealth	health	not_science	health
862	White	no	M	Sophomore	21	1	0	3.55	PRE	SU			3	2	2	3	4	2	3	3	2	2	3	3	3		4	3	4	5	3	3	OtherHealth	health	not_science	health
955	White	no	F	Junior	31	0	1	3.875	PRE	SU	15	geographic	2	1	1	1	4	1	1	2	2	2	3	3	2	sharegoals	4	2	4	3	2	2	OtherHealth	health	not_science	health
103	White	no	F	Freshman	29			3.223	POST	BSC	9	connection	1	1	1	2	5	1	1	3	1	1	3	3	2	solveaproblem	5	1	5	5	1	1	PhDOther	other	not_science	not_health
121	White	no	F	Freshman				3.379	POST	BSC	16	group	3	2	1	1	5	1	1	2	3	2	2	3	2	emperical	2	1	2	2	2	1	PhDOther	other	not_science	not_health
352	White	no	M	Freshman	26			3.333	POST	BSC		connection	3	2	3	2	4	4	2	4	3	4	2	3	2		4	4	4	5	4	3	PhDOther	other	not_science	not_health
443	White	no	M	Senior	32			3.556	PRE	BSC	14	geographic	1	1	1	1	5	1	1	2	1	1	1	1	1	group	3	1	4	2	1	1	PhDOther	other	not_science	not_health
553	Asian	no	F	Freshman	31			3.927	POST	BSC	13	group	1	2	1	1	5	1	1	2	2	3	2	2	1	group	2	2	4	2	2	1	PhDOther	other	not_science	not_health
1567	White	no	F	Freshman	25			0	PRE	BSC	14	support	2	1	1	2	5	2	2	3	3	3	4	5	4	sharegoals	5	4	5	4	3	3	PhDOther	other	not_science	not_health
1									PRE	UAB	13	geographic	2	1	2	1	5	1	1	1	3	4	3	3	4	group	4	2	3	2	1	1	PhDScience	science	science	not_health
162	White	no	F	Junior	30			3.712	POST	BSC	20	group	1	1	1	1	1	1	1	1	4	1	3	3	1	emperical	1	1	1	1	1	1	PhDScience	science	science	not_health
433	Black	yes	F	Freshman				1.33	PRE	BSC	6	support	1	1	1	1	5	2	1	1	1	1	1	2	1	makeadifference	1	1	2	3	1	1	PhDScience	science	science	not_health
496	White	no	M	Freshman	22			3.049	PRE	BSC		geographic	1	1	1	1	3	2	1	2	2	2	1	1	1	emperical	2	2	3	2	1	1	PhDScience	science	science	not_health
533	White	no	F	Freshman				2.761	PRE	BSC	13	group	3	3	2	3	4	2	3	3	3	4	3	3	3	solveaproblem	3	3	3	3	3	3	PhDScience	science	science	not_health
542	White	no	F	Sophomore	29		0	3.91621622	PRE	SU	1	geographical	3	1	1	2	4	1	2	2	1	2	2	2	2	emperical	2	1	3	1	1	1	PhDScience	science	science	not_health
554	White	no	M	Freshman	29			3.62	PRE	BSC	8	group	4	2	3	2	4	1	2	3	2	2	2	2	2	group	3	2	3	2	3	2	PhDScience	science	science	not_health
585									PRE	BSC	7	support	2	2	2	1	4	2	2	3	3	3	3	2	2	other	3	2	2	1	1	2	PhDScience	science	science	not_health
656	Black	yes	F	Sophomore	21			1.974	PRE	BSC	11	biological	3	3	2	1	5	1	1	1	3	2	3	3	2	other	3	1	3	3	2	3	PhDScience	science	science	not_health
732	Asian	no	M	Freshman	21			2.38	POST	BSC	12	geographic	2	2	2	2	4	1	2	3	2	2	2	2	2	group	2	2	2	2	2	2	PhDScience	science	science	not_health
809	Asian	no	F	Freshman	28			3.333	POST	BSC	17	group	2	1	2	1	4	1	1	3	4	4	4	3	4	other	5	2	5	3	2	2	PhDScience	science	science	not_health
822	Black	yes	F	Freshman	23			3.443	PRE	BSC	12	geographic	2	1	1	3	5	3	2	2	2	3	2	2	5	makeadifference	4	2	4	3	1	3	PhDScience	science	science	not_health
885	White	no	M	Freshman	27			2.447	PRE	BSC		group	1	1	2	2	5	1	2	1	2	3	2	1	1	group	3	2	4	1	1	2	PhDScience	science	science	not_health
492	Non-resident		F	Graduate		0	0	4	PRE	UAB	17	group	1	1	1	1	5	1	1	2	2	1	2	2	2	other	1	1	1	1	3	1	Postdoc	science	science	not_health
492	Non-resident		F	Graduate		0	0	4	POST	UAB	17	biological	1	1	1	1	5	1	1	3	2	2	2	2	2	sharegoals	1	1	1	1	1	1	Postdoc	science	science	not_health
562	White	no	F	Graduate		0	0	3.92	PRE	UAB	20	biological	2	1	1	1	5	1	1	2	1	1	2	2	1		2	1	1	1	1	1	Postdoc	science	science	not_health
562	White	no	F	Graduate		0	0	3.92	POST	UAB	17	biological	2	2	1	1	5	1	2	2	1	1	1	1	1	group	1	1	1	1	1	1	Postdoc	science	science	not_health
960	White	no	M	Graduate	32	0	0	3	PRE	UAB	19	support	2	3	1	1	5	1	2	3	2	2	2	2	1	sharegoals	2	3	2	2	1	1	Postdoc	science	science	not_health
985	White	no	F	Graduate		0	1	3.81	PRE	UAB	20	connection	2	1	2	1	4	1	1	1	2	1	2	2	2	sharegoals	2	1	1	3	2	1	Postdoc	science	science	not_health
27	White	no	F	Freshman	31			3.667	PRE	BSC	18	support	1	1	1	1	5	2	1	3	2	2	2	2	3	sharegoals	4	2	4	4	1	3	Teaching	teach	not_science	not_health
27	White	no	F	Freshman	31			3.667	POST	BSC	13	connection	2	2	2	2	2	2	2	3	3	1	1	1	2	sharegoals	4	3	4	5	2	4	Teaching	teach	not_science	not_health
637	White	no	F	Sophomore				2.833	PRE	BSC	8	biological	2	2	2	2	5	2	2	2	4	4	4	4	4	makeadifference	5	5	5	5	1	3	Teaching	teach	not_science	not_health
66	White	no	M	Graduate		0	0	3.86	PRE	UAB	19	connection	2	2	1	1	5	1	1	2	1	1	2	1	1	emperical	3	2	2	2	1	1	TTAcademic	science	science	not_health
49	White	no	M	Freshman	23			2.191	POST	BSC	11		3	2	3	2	5	2	2	2	2	2	2	2	2		2	2	2	2	2	2	Work	work	not_science	not_health
146	White	no	F	Senior	32			3.946	PRE	BSC	20	connection	2	1	2	1	5	1	1	1	3	2	1	2	2	solveaproblem	2	1	1	2	2	1	Work	work	not_science	not_health
491	White	no	F	Sophomore	20			2.841	PRE	BSC	9	support	2	1	2	1	4	2	1	1	1	1	2	2	2	solveaproblem	3	2	3	3	2	2	Work	work	not_science	not_health
732	Asian	no	M	Freshman	21			2.38	PRE	BSC	7	group	4	4	4	4	3	5	4	4	4	4	4	4	4	other	4	4	4	4	4	4	Work	work	not_science	not_health
809	Asian	no	F	Freshman	28			3.333	PRE	BSC	14	geographic	2	2	2	3	4	2	1	2	3	3	4	4	2	group	4	2	5	3	3	2	Work	work	not_science	not_health
987	White	no	F	Junior	30			3.935	POST	BSC	16	connection	2	2	1	1	4	1	1	2	2	1	2	1	1	other	3	2	2	2	2	1	Work	work	not_science	not_health
272	White	no	M	Senior	33			3.721	PRE	BSC	14	group	1	1	1	1	5	1	1	1	1	2	2	1	1	makeadifference	5	1	5	5	1	1	WorkNonscience	work	not_science	not_health
449	White	no	F	Sophomore	25			3.89	POST	BSC	14	geographic	3	3	3	3	4	2	2	2	4	4	4	4	3	group	4	4	4	5	3	4	WorkNonscience	work	not_science	not_health
788	White	no	F	Freshman	29			3.19	POST	BSC	12	geographic	3	2	3	3	5	2	2	2	1	1	3	2	2	group	3	3	2	4	2	2			not_science	not_health
